# Supplementary material for: Small Molecules of Natural Origin as Potential Anti-HIV Agents: A Computational Approach
Source: Life (Basel). 2021 Jul 20;11(7):722. doi: 10.3390/life11070722 (PMC8303883; doi:10.3390/life11070722)
Supplement: Supplementary file 1 [file life-11-00722-s001.zip]

Archive with 1 entries (1 files):
- life-1273268-supplementary.pdf
